# Supplementary material for: Primary Care and Physical Literacy: A Non-Randomized Controlled Pilot Study to Combat the High Prevalence of Physically Inactive Adults in Austria
Source: Int J Environ Res Public Health. 2021 Aug 14;18(16):8593. doi: 10.3390/ijerph18168593 (PMC8394934; doi:10.3390/ijerph18168593)
Supplement: Supplementary file 1 [file ijerph-18-08593-s001.zip]

Archive with 3 entries (3 files):
- Questionnaire S1 Physical Literacy Questionnaire (English version).pdf
- Table S1 Detailed description of the domains and intervention approach.pdf
- Table S2 Template for Intervention Description and Replication (TIDieR) checklist.pdf
